# Supplementary material for: Assessing the Epidemiology of Rotavirus A, B, C and H in Diarrheic Pigs of Different Ages in Northern Italy
Source: Pathogens. 2022 Apr 14;11(4):467. doi: 10.3390/pathogens11040467 (PMC9025647; doi:10.3390/pathogens11040467)
Supplement: Supplementary file 1 [file pathogens-11-00467-s001.zip]

Archive with 1 entries (1 files):
- pathogens-1650366-supplementary.xlsx
