# Supplementary material for: Assessing the Epidemiology of Rotavirus A, B, C and H in Diarrheic Pigs of Different Ages in Northern Italy
Source: Pathogens. 2022 Apr 14;11(4):467. doi: 10.3390/pathogens11040467 (PMC9025647; doi:10.3390/pathogens11040467)
Supplement: Supplementary file 1 [file pathogens-11-00467-s001.zip › pathogens-1650366-supplementary.xlsx]

## Sheet: Table S1
Table S1. Specificity of the multiplex RT-qPCR assays for RVA-B and RVC-H.
Enteric pathogen	RVA-B assay		RVC-H assay
	RVA	RVB	RVC	RVH
PEDV	-	-	-	-
Teschovirus	-	-	-	-
TGEV	-	-	-	-
Sapelovirus	-	-	-	-
Enterovirus 9	-	-	-	-
PCV2	-	-	-	-
Hepatitis E virus	-	-	-	-
E.coli stb	-	-	-	-
E.coli O8/stx2e	-	-	-	-
E.coli O8	-	-	-	-
Salmonella Choleraesuis	-	-	-	-
Clostridium difficile	-	-	-	-
Clostridium perfrigens	-	-	-	-
Brachyspira pilosicoli	-	-	-	-
Brachyspira hyodiysenteriae	-	-	-	-
RVA	+	-	-	-
RVB	-	+	-	-
RVC	-	-	+	-
RVH	-	-	-	+
Cq values > 37 were considered negatives

## Sheet: Table S2
Table S2. Distribution of positive and negative sample to RVs by age class.
RV group	Suckling (n=318)		Weaning (n=239)		Fattening (n=405)		All age classes (n=962)
	% (n)	95% CI	% (n)	95% CI	% (n)	95% CI	% (n)	95% CI
RV (all groups)	72.0 (229)	67.5-76.6	84.5 (202)	79.3-89.8	78.8 (319)	74.7-82.8	78.0 (750)	75.2-80.5
RVA total infections	57.9 (184)	52.4-63.3	64.4 (154)	58.2-70.7	51.4 (208)	46.5-56.2	56.8 (546)	53.6-59.9
RVA single infection	34.3 (109)	29.1-39.5	11.3 (27)	7.3-15.3	7.16 (29)	4.7-9.7	17.2 (165)	14.8-19.7
RVA mixed infection	23.6 (75)	18.9-28.3	53.1 (127)	46.9-59.5	44.2 (179)	39.4-49.0	39.6 (381)	36.5-42.8
RVB total infections	27.0 (86)	21.7-32.4	48.5 (116)	42.4-54.7	52.3 (212)	47.6-57.1	43.0 (414)	39.9-46.2
RVB single infection	6.3 (20)	3.6-9.0	4.6 (11)	2.0-7.3	5.9 (24)	3.6-8.2	5.7 (55)	4.3-7.4
RVB mixed infection	20.8 (66)	16.3-25.2	43.9 (105)	36.6-50.2	46.4 (188)	41.6-51.3	37.3 (359)	34.3-40.5
RVC total infections	21.7 (69)	16.5-26.9	60.3 (144)	54.3-66.2	55.1 (223)	50.5-59.6	45.3 (436)	42.1-48.6
RVC single infection	4.4 (14)	2.2-6.7	7.5 (18)	4.2-10.9	8.4 (34)	5.7-11.1	6.8 (66)	5.4-8.7
RVC mixed infection	17.3 (55)	13.1-21.5	52.7 (126)	46.4-59.1	46.7 (189)	41.8-51.5	38.5 (370)	35.4-41.6
RVH total infections	3.1 (10)	1.5-5.7	15.5 (37)	11.1-20.7	22.0 (89)	18.0-26.3	14.1 (136)	12.0-16.5
RVH single infection	0.3 (1)	0-1.7	0.4 (1)	0-0.2	1.7 (7)	0.7-3.5	0.9 (9)	0.4-1.8
RVH mixed infection	2.8 (9)	1.3-5.3	15.1 (36)	10.5-19.7	20.2 (82)	16.3-24.2	13.2 (127)	11.1-15.3
For samples n<10 the Clopper - Pearson method has been used

## Sheet: Table S3
Table S3. χ2 statistical test to determine the association between RV infection and seasons for each age class.
Suckling	χ2	p-value
		all seasons	wint vs spr	wint vs sum	wint vs aut	spr vs sum	spr vs aut	sum vs aut
RV	24.13	<0.0001	0.001	0.115	0.62	<0.0001	<0.0001	0.316
RVA	18.79	<0.0001	0.11	0.107	0.205	<0.0001	0.005	0.232
RVB	0.25	0.97	-	-	-	-	-	-
RVC	6.28	0.099	-	-	-	-	-	-
RVH	1.51	0.68	-	-	-	-	-	-
Weaning	χ2	p-value
		all seasons	wint vs spr	wint vs sum	wint vs aut	spr vs sum	spr vs aut	sum vs aut
RV	3.79	0.284	0.117	0.775	0.153	0.274	0.083	0.264
RVA	7.13	0.264	-	-	-	-	-	-
RVB	13.97	0.003	0.003	0.301	0.002	0.888	0.426	0.035
RVC	2.09	0.553	-	-	-	-	-	-
RVH	1.03	0.795	-	-	-	-	-	-
Fattening	χ2	p-value
		all seasons	wint vs spr	wint vs sum	wint vs aut	spr vs sum	spr vs aut	sum vs aut
RV	11.28	0.01	0.004	0.077	0.016	0.579	0.73	0.807
RVA	13.57	0.004	0.002	0.034	0.002	0.728	0.818	0.897
RVB	34.61	<0.0001	<0.0001	0.001	0.0002	0.346	0.418	0.815
RVC	4.14	0.246	-	-	-	-	-	-
RVH	2.85	0.415	-	-	-	-	-	-
in red statistical significant results (p≤0.05), winter (wint) from December to February, spring (spr) from March to May, summer (sum) from June to August and autumn (aut) from September to November.
"-", p-value between two seasons has been calculated only when the comparison between all seasons showed p-value≤0.05
